# Supplementary material for: miRNA gene mutations commonly disrupt the proper functioning of miRNA genes
Source: Sci Adv. 2026 Feb 18;12(8):eaea6079. doi: 10.1126/sciadv.aea6079 (PMC12915624; doi:10.1126/sciadv.aea6079)
Supplement: Supplementary file 2 — Tables S1 to S8 [file sciadv.aea6079_tables_s1_to_s8.zip]

Archive with 8 entries (8 files):
- sciadv.aea6079_table_s1.xlsx
- sciadv.aea6079_table_s2.xlsx
- sciadv.aea6079_table_s3.xlsx
- sciadv.aea6079_table_s4.xlsx
- sciadv.aea6079_table_s5.xlsx
- sciadv.aea6079_table_s6.xlsx
- sciadv.aea6079_table_s7.xlsx
- sciadv.aea6079_table_s8.xlsx
